# Supplementary material for: Intersection collision prediction and prevention based on vehicle-to-vehicle (V2V) and cloud computing communication
Source: PeerJ Comput Sci. 2025 May 9;11:e2846. doi: 10.7717/peerj-cs.2846 (PMC12193021; doi:10.7717/peerj-cs.2846)
Supplement: Supplemental Information 1 [file peerj-cs-11-2846-s001.zip]

Archive with 50 entries (42 files):
- code/
- code/__init__.py
- code/connection_analysis.py
- code/demo.py
- code/doc/
- code/doc/Makefile
- code/doc/make.bat
- code/doc/source/
- code/doc/source/conf.py
- code/doc/source/index.rst
- code/geometry.py
- code/network_parser.py
- code/osm_xml.py
- code/osmnx_addons.py
- code/pathloss.py
- code/plot.py
- code/propagation.py
- code/requirements-test.txt
- code/requirements.txt
- code/setup.py
- code/simulations/
- code/simulations/__init__.py
- code/simulations/main.py
- code/simulations/network_config/
- code/simulations/network_config/default.json
- code/simulations/network_config/graz_cost_paper.json
- code/simulations/network_config/pathloss_vs_euclidean_distance.json
- code/simulations/network_config/speed_and_tls_cycle_impact.json
- code/simulations/network_config/tolerance_inspection.json
- code/simulations/network_config/viriyasitavat_comparison.json
- code/simulations/network_config/viriyasitavat_comparison_london.json
- code/simulations/network_config/viriyasitavat_comparison_neubau.json
- code/simulations/network_config/viriyasitavat_comparison_uniform.json
- code/simulations/network_config/viriyasitavat_comparison_uniform_pathloss.json
- code/simulations/result_analysis.py
- code/simulations/tolerance_inspection.py
- code/sumo.py
- code/tests/
- code/tests/__init__.py
- code/tests/network_config/
- code/tests/network_config/tests.json
- code/tests/network_config/tolerance_inspection.json
- code/tests/test_basic.py
- code/tests/test_osm.py
- code/tests/test_simulations_main.py
- code/tests/test_simulations_tolerance_inspection.py
- code/tests/test_sumo.py
- code/utils.py
- code/vehicles.py
- code/vtovosm/
