# Supplementary material for: Intersection collision prediction and prevention based on vehicle-to-vehicle (V2V) and cloud computing communication
Source: PeerJ Comput Sci. 2025 May 9;11:e2846. doi: 10.7717/peerj-cs.2846 (PMC12193021; doi:10.7717/peerj-cs.2846)
Supplement: Supplemental Information 1 [file peerj-cs-11-2846-s001.zip › code/__init__.py]

__all__ = [
    'connection_analysis',
    'demo',
    'geometry',
    'network_parser',
    'osmnx_addons',
    'osm_xml',
    'pathloss',
    'plot',
    'propagation',
    'sumo',
    'utils',
    'vehicles'
]

from . import connection_analysis
from . import demo
from . import geometry
from . import network_parser
from . import osm_xml
from . import osmnx_addons
from . import pathloss
from . import plot
from . import propagation
from . import sumo
from . import utils
from . import vehicles
