# Supplementary material for: Intersection collision prediction and prevention based on vehicle-to-vehicle (V2V) and cloud computing communication
Source: PeerJ Comput Sci. 2025 May 9;11:e2846. doi: 10.7717/peerj-cs.2846 (PMC12193021; doi:10.7717/peerj-cs.2846)
Supplement: Supplemental Information 1 [file peerj-cs-11-2846-s001.zip › code/demo.py]

"""Demonstration module mainly suited for generating plots"""

import numpy as np

from . import geometry as geom_o
from . import pathloss
from . import propagation as prop
from . import utils


def simulate(network, max_pl=150):
    """Simulates the connections from one to all other vehicles using pathloss functions.
    The function finds the center vehicle, determines the propagation condition from it to all other vehicles, then
    determines the corresponding pathloss and finally checks if there is a connection.

    Parameters
    ----------
    network : dict
        A dictionary containing the buildings, street network and vehicles
    max_pl : float
        The maximum pathloss for 2 vehicles to be connected
    """

    # Initialize
    vehs = network['vehs']
    graph_streets_wave = network['graph_streets_wave']
    gdf_buildings = network['gdf_buildings']
    count_veh = vehs.count
    vehs.allocate(count_veh)

    # Find center vehicle
    time_start = utils.debug(None, 'Finding center vehicle')
    idx_center_veh = geom_o.find_center_veh(vehs.get())
    idxs_other_vehs = np.where(np.arange(count_veh) != idx_center_veh)[0]
    vehs.add_key('center', idx_center_veh)
    vehs.add_key('other', idxs_other_vehs)
    utils.debug(time_start)

    # Determine propagation conditions
    time_start = utils.debug(None, 'Determining propagation conditions')
    is_nlos = prop.veh_cons_are_nlos(vehs.get_points('center'),
                                     vehs.get_points('other'), gdf_buildings)
    vehs.add_key('nlos', idxs_other_vehs[is_nlos])
    is_olos_los = np.invert(is_nlos)
    vehs.add_key('olos_los', idxs_other_vehs[is_olos_los])
    utils.debug(time_start)

    # Determine OLOS and LOS
    time_start = utils.debug(None, 'Determining OLOS and LOS')
    # NOTE: A margin of 2, means round cars with radius 2 meters
    is_olos = prop.veh_cons_are_olos(vehs.get_points('center'),
                                     vehs.get_points('olos_los'), margin=2)
    is_los = np.invert(is_olos)
    vehs.add_key('olos', vehs.get_idxs('olos_los')[is_olos])
    vehs.add_key('los', vehs.get_idxs('olos_los')[is_los])
    utils.debug(time_start)

    # Determine orthogonal and parallel
    time_start = utils.debug(None, 'Determining orthogonal and parallel')

    is_orthogonal, coords_intersections = \
        prop.check_if_cons_are_orthogonal(graph_streets_wave,
                                          vehs.get_graph('center'),
                                          vehs.get_graph('nlos'),
                                          max_angle=np.pi)
    is_parallel = np.invert(is_orthogonal)
    vehs.add_key('ort', vehs.get_idxs('nlos')[is_orthogonal])
    vehs.add_key('par', vehs.get_idxs('nlos')[is_parallel])
    utils.debug(time_start)

    # Determining pathlosses for LOS and OLOS
    time_start = utils.debug(None, 'Calculating pathlosses for OLOS and LOS')

    p_loss = pathloss.Pathloss()
    distances_olos_los = np.sqrt(
        (vehs.get('olos_los')[:, 0] - vehs.get('center')[0]) ** 2 +
        (vehs.get('olos_los')[:, 1] - vehs.get('center')[1]) ** 2)

    pathlosses_olos = p_loss.pathloss_olos(distances_olos_los[is_olos])
    vehs.set_pathlosses('olos', pathlosses_olos)
    pathlosses_los = p_loss.pathloss_los(distances_olos_los[is_los])
    vehs.set_pathlosses('los', pathlosses_los)
    utils.debug(time_start)

    # Determining pathlosses for NLOS orthogonal
    time_start = utils.debug(
        None, 'Calculating pathlosses for NLOS orthogonal')

    # NOTE: Assumes center vehicle is receiver
    # NOTE: Uses airline vehicle -> intersection -> vehicle and not
    # street route
    distances_orth_tx = np.sqrt(
        (vehs.get('ort')[:, 0] - coords_intersections[is_orthogonal, 0]) ** 2 +
        (vehs.get('ort')[:, 1] - coords_intersections[is_orthogonal, 1]) ** 2)
    distances_orth_rx = np.sqrt(
        (vehs.get('center')[0] - coords_intersections[is_orthogonal, 0]) ** 2 +
        (vehs.get('center')[1] - coords_intersections[is_orthogonal, 1]) ** 2)
    pathlosses_orth = p_loss.pathloss_nlos(
        distances_orth_rx, distances_orth_tx)
    vehs.set_pathlosses('ort', pathlosses_orth)
    pathlosses_par = np.Infinity * np.ones(np.sum(is_parallel))
    vehs.set_pathlosses('par', pathlosses_par)
    utils.debug(time_start)

    # Determine in range / out of range
    time_start = utils.debug(None, 'Determining in range vehicles')
    idxs_in_range = vehs.get_pathlosses('other') < max_pl
    idxs_out_range = np.invert(idxs_in_range)
    vehs.add_key('in_range', vehs.get_idxs('other')[idxs_in_range])
    vehs.add_key('out_range', vehs.get_idxs('other')[idxs_out_range])
    utils.debug(time_start)
