# Supplementary material for: Intersection collision prediction and prevention based on vehicle-to-vehicle (V2V) and cloud computing communication
Source: PeerJ Comput Sci. 2025 May 9;11:e2846. doi: 10.7717/peerj-cs.2846 (PMC12193021; doi:10.7717/peerj-cs.2846)
Supplement: Supplemental Information 1 [file peerj-cs-11-2846-s001.zip › code/doc/source/index.rst]

.. vtovosm documentation master file, created by
   sphinx-quickstart on Wed Jun  7 15:10:03 2017.
   You can adapt this file completely to your liking, but it should at least
   contain the root `toctree` directive.

Welcome to vtovosm's documentation!
===================================

.. toctree::
   :maxdepth: 2
   :caption: Contents:


Indices and tables
==================

* :ref:`genindex`
* :ref:`modindex`
* :ref:`search`
