# Supplementary material for: Intersection collision prediction and prevention based on vehicle-to-vehicle (V2V) and cloud computing communication
Source: PeerJ Comput Sci. 2025 May 9;11:e2846. doi: 10.7717/peerj-cs.2846 (PMC12193021; doi:10.7717/peerj-cs.2846)
Supplement: Supplemental Information 1 [file peerj-cs-11-2846-s001.zip › code/requirements.txt]

geopandas>=0.2.1
matplotlib>=2.0.2
networkx>=1.11,<2.0
numpy>=1.12.1
osmnx>=0.5.1,<0.6
requests>=2.14.2
scipy>=0.19.0
Shapely>=1.6.4
