# Supplementary material for: Intersection collision prediction and prevention based on vehicle-to-vehicle (V2V) and cloud computing communication
Source: PeerJ Comput Sci. 2025 May 9;11:e2846. doi: 10.7717/peerj-cs.2846 (PMC12193021; doi:10.7717/peerj-cs.2846)
Supplement: Supplemental Information 1 [file peerj-cs-11-2846-s001.zip › code/simulations/network_config/graz_cost_paper.json]

{
    "global": {
        "scenario": "linz_sumo",
        "mail_to": "mgasser@nt.tuwien.ac.at",
        "send_mail": true,
        "loglevel": "INFO",
        "which_result": null,
        "density_type": "length",
        "densities_veh": [
            10e-3,
            20e-3,
            50e-3
        ],
        "connection_metric": "distance",
        "max_connection_metric": {
            "olos_los": 350,
            "nlos": 100
        },
        "results_file_dir": "results/graz_cost_paper",
        "analyze_results": null,
        "building_tolerance": 1,
        "overwrite_result": false,
        "simulation_mode": "parallel"
    },
    "linz_sumo": {
        "place": "Linz - Austria",
        "distribution_veh": "SUMO",
        "results_file_prefix": "result_linz_sumo",
        "sumo": {
            "sim_duration": 3000,
            "warmup_duration": 1000,
            "fringe_factor": 1,
            "tls_settings": {
                "cycle_time": 45,
                "yellow_time": 2
            },
            "max_speed": 10,
            "intermediate_points": 10,
            "veh_rate_factor": 0.25,
            "coordinate_tls": false,
            "skip_sumo": false,
            "abort_after_sumo": false
        }
    },
    "innerelinz_sumo": {
        "place": "Innere Stadt - Linz - Austria",
        "distribution_veh": "SUMO",
        "results_file_prefix": "result_innerelinz_sumo",
        "sumo": {
            "sim_duration": 3000,
            "warmup_duration": 1000,
            "fringe_factor": 1,
            "tls_settings": {
                "cycle_time": 45,
                "yellow_time": 2
            },
            "max_speed": 10,
            "intermediate_points": 100,
            "veh_rate_factor": 0.5,
            "coordinate_tls": false,
            "skip_sumo": false,
            "abort_after_sumo": false
        }
    },
    "upperwestside_sumo": {
        "place": "Upper West Side - New York - USA",
        "distribution_veh": "SUMO",
        "results_file_prefix": "result_upperwestside_sumo",
        "sumo": {
            "sim_duration": 3000,
            "warmup_duration": 1000,
            "fringe_factor": 1,
            "tls_settings": {
                "cycle_time": 45,
                "yellow_time": 2
            },
            "max_speed": 10,
            "intermediate_points": 100,
            "veh_rate_factor": 0.5,
            "coordinate_tls": true,
            "skip_sumo": false,
            "abort_after_sumo": false
        }
    }
}
