# Supplementary material for: Intersection collision prediction and prevention based on vehicle-to-vehicle (V2V) and cloud computing communication
Source: PeerJ Comput Sci. 2025 May 9;11:e2846. doi: 10.7717/peerj-cs.2846 (PMC12193021; doi:10.7717/peerj-cs.2846)
Supplement: Supplemental Information 1 [file peerj-cs-11-2846-s001.zip › code/simulations/network_config/tolerance_inspection.json]

{
    "global": {
        "scenario": "tolerance_0_upperwestside",
        "mail_to": "mgasser@nt.tuwien.ac.at",
        "send_mail": true,
        "loglevel": "INFO",
        "which_result": null,
        "distribution_veh": "uniform",
        "iterations": 100,
        "density_type": "absolute",
        "densities_veh": [
            10,
            100,
            1000
        ],
        "connection_metric": "distance",
        "max_connection_metric": {
            "olos_los": 40e6,
            "nlos": 0
        },
        "simulation_mode": "parallel",
        "overwrite_result": false,
        "results_file_dir": "results/tolerance_inspection"
    },
    "tolerance_0_upperwestside": {
        "place": "Upper West Side - New York - USA",
        "building_tolerance": 0
    },
    "tolerance_1_upperwestside": {
        "place": "Upper West Side - New York - USA",
        "building_tolerance": 1
    },
    "tolerance_0_neubau": {
        "place": "Neubau - Vienna - Austria",
        "building_tolerance": 0
    },
    "tolerance_1_neubau": {
        "place": "Neubau - Vienna - Austria",
        "building_tolerance": 1
    }
}
