# Supplementary material for: Intersection collision prediction and prevention based on vehicle-to-vehicle (V2V) and cloud computing communication
Source: PeerJ Comput Sci. 2025 May 9;11:e2846. doi: 10.7717/peerj-cs.2846 (PMC12193021; doi:10.7717/peerj-cs.2846)
Supplement: Supplemental Information 1 [file peerj-cs-11-2846-s001.zip › code/simulations/network_config/viriyasitavat_comparison_uniform.json]

{
    "global": {
        "scenario": "default",
        "mail_to": "mgasser@nt.tuwien.ac.at",
        "send_mail": true,
        "loglevel": "INFO",
        "distribution_veh": "uniform",
        "density_type": "area",
        "densities_veh": [
            {
                "start": 10e-6,
                "stop": 80e-6,
                "num": 8
            },
            {
                "start": 120e-6,
                "stop": 160e-6,
                "num": 2
            }
        ],
        "connection_metric": "distance",
        "max_connection_metric": {
            "olos_los": 250,
            "nlos": 140
        },
        "iterations": 1000,
        "results_file_dir": "results/viriyasitavat_comparison_uniform",
        "results_file_prefix": "result",
        "analyze_results": [
            "net_connectivities"
        ],
        "building_tolerance": 1,
        "overwrite_result": false,
        "simulation_mode": "parallel"
    },
    "default": {
        "place": "Upper West Side - New York - USA",
        "which_result": null
    }
}
