# Supplementary material for: Intersection collision prediction and prevention based on vehicle-to-vehicle (V2V) and cloud computing communication
Source: PeerJ Comput Sci. 2025 May 9;11:e2846. doi: 10.7717/peerj-cs.2846 (PMC12193021; doi:10.7717/peerj-cs.2846)
Supplement: Supplemental Information 1 [file peerj-cs-11-2846-s001.zip › code/simulations/result_analysis.py]

"""Provides functions to derive further results from simulation results"""

import logging
import multiprocessing as mp
import os

import networkx as nx
import numpy as np

from .. import connection_analysis as con_ana
from .. import geometry as geom_o
from .. import network_parser as nw_p
from .. import osmnx_addons as ox_a
from .. import utils


def main(conf_path=None, scenario=None):
    """Main result analysis function"""

    # Load the configuration
    if conf_path is None:
        config = nw_p.params_from_conf()
        if scenario is None:
            config_scenario = nw_p.params_from_conf(in_key=config['scenario'])
        else:
            config_scenario = nw_p.params_from_conf(in_key=scenario)
            config['scenario'] = scenario
    else:
        config = nw_p.params_from_conf(config_file=conf_path)
        if scenario is None:
            config_scenario = nw_p.params_from_conf(in_key=config['scenario'], config_file=conf_path)
        else:
            config_scenario = nw_p.params_from_conf(in_key=scenario, config_file=conf_path)
            config['scenario'] = scenario

    if isinstance(config_scenario, (list, tuple)):
        raise RuntimeError('Multiple scenarios not supported. Use appropriate function')

    # Merge the two configurations
    config = nw_p.merge(config, config_scenario)

    # Sanitize config
    config = nw_p.check_fill_config(config)
    densities_veh = config['densities_veh']

    # Return if there is nothing to analyze
    if config['analyze_results'] is None:
        return

    loglevel = logging.getLevelName(config['loglevel'])
    logger = logging.getLogger()
    logger.setLevel(loglevel)

    # Load street network
    time_start = utils.debug(None, 'Loading street network')
    net = ox_a.load_network(config['place'],
                            which_result=config['which_result'],
                            tolerance=config['building_tolerance'])
    graph_streets = net['graph_streets']
    utils.debug(time_start)

    # Convert vehicle densities to counts
    counts_veh = np.zeros(densities_veh.size, dtype=int)

    if config['density_type'] == 'length':
        street_lengths = geom_o.get_street_lengths(graph_streets)

    # Determine total vehicle count
    for idx, density_veh in enumerate(densities_veh):
        if config['density_type'] == 'absolute':
            counts_veh[idx] = int(density_veh)
        elif config['density_type'] == 'length':
            counts_veh[idx] = int(round(density_veh * np.sum(street_lengths)))
        elif config['density_type'] == 'area':
            area = net['gdf_boundary'].area
            counts_veh[idx] = int(round(density_veh * area))
        else:
            raise ValueError('Density type not supported')

    # Determine file paths
    filepaths_res = []
    filepaths_ana = []
    filepaths_ana_all = []
    for idx_count_veh, count_veh in enumerate(counts_veh):

        # Determine results path and check if it exists
        if config['results_file_prefix'] is not None:
            filename_prefix = utils.string_to_filename(config['results_file_prefix'])
        elif 'scenario' in config:
            filename_prefix = utils.string_to_filename(config['scenario'])
        else:
            filename_prefix = utils.string_to_filename(config['place'])

        file_name_res = '{}.{:d}.pickle.xz'.format(filename_prefix, count_veh)
        file_name_ana = '{}.{:d}_analysis.pickle.xz'.format(filename_prefix, count_veh)

        if config['results_file_dir'] is not None:
            file_dir = config['results_file_dir']
        else:
            file_dir = 'results'

        filepath_res = os.path.join(file_dir, file_name_res)
        filepath_ana = os.path.join(file_dir, file_name_ana)

        result_file_exists = os.path.isfile(filepath_res)
        if not result_file_exists:
            raise FileNotFoundError('Result file not found')

        analysis_file_exists = os.path.isfile(filepath_ana)
        if analysis_file_exists:
            if config['overwrite_result']:
                logging.warning('Analysis file already exists. Overwriting')
                filepaths_res.append(filepath_res)
                filepaths_ana.append(filepath_ana)
            else:
                logging.warning('Analysis file already exists. Skipping analysis')
        else:
            filepaths_res.append(filepath_res)
            filepaths_ana.append(filepath_ana)

        filepaths_ana_all.append(filepath_ana)

    logging.info('Starting analysis of results')

    if config['simulation_mode'] == 'parallel':
        multiprocess = True
        processes = config['processes']
    elif config['simulation_mode'] == 'sequential':
        multiprocess = False
        processes = None
    else:
        raise NotImplementedError('Mode not supported')

    # Iterate all result files
    for filepath_res, filepath_ana in zip(filepaths_res, filepaths_ana):
        # Analyze results
        analyze_single(filepath_res, filepath_ana, config['analyze_results'], multiprocess=multiprocess,
                       processes=processes)

    logging.info('Merging all analysis results')
    analysis_results = {}
    for count_veh, filepath_ana in zip(counts_veh, filepaths_ana_all):
        analysis_results[count_veh] = utils.load(filepath_ana)

    file_name_ana = '{}_analysis.pickle.xz'.format(filename_prefix)
    filepath_ana = os.path.join(file_dir, file_name_ana)
    analysis_file_exists = os.path.isfile(filepath_ana)
    if analysis_file_exists:
        if config['overwrite_result']:
            logging.warning('Overwriting combined analysis file')
            utils.save(analysis_results, filepath_ana)
        else:
            logging.warning('Combined analysis file already exists. Not overwriting')
    else:
        utils.save(analysis_results, filepath_ana)

    return analysis_results

def load_results(filepath_res, multiprocess=False, processes=None):
    "Loads the results file, converts the connection matrices to graphs and returns the connection graphs and vehicles"

    # Load the connection results
    logging.info('Loading results file')
    results_loaded = utils.load(filepath_res)
    matrices_cons = results_loaded['results']['matrices_cons']
    vehs = results_loaded['results']['vehs']

    # Check if given connection results are not empty
    if len(matrices_cons) == 0 or vehs[0].count == 1:
        return

    # Transform connection matrices to graphs
    if multiprocess:
        with mp.Pool(processes=processes) as pool:
            graphs_cons = pool.map(nx.from_numpy_matrix, matrices_cons)
    else:
        graphs_cons = []
        for matrix_cons in matrices_cons:
            graphs_cons.append(nx.from_numpy_matrix(matrix_cons))

    results_processed = {'graphs_cons': graphs_cons,
                         'vehs': vehs}

    return results_processed

def analyze_single(filepath_res, filepath_ana, config_analysis, multiprocess=False, processes=None):
    """Runs a single vehicle count analysis of a simulation result.
    Can be run in parallel"""

    # Check if analysis to be performed is set
    if config_analysis is None:
        logging.warning('No analysis requested. Exiting')
        return

    all_analysis = ['net_connectivities',
                    'path_redundancies_all',
                    'link_durations',
                    'connection_durations']

    if config_analysis == ['all'] or config_analysis == 'all':
        config_analysis = all_analysis

    if not set(config_analysis).issubset(set(all_analysis)):
        raise RuntimeError('Analysis not supported')


    loaded_results = load_results(filepath_res, multiprocess=multiprocess, processes=processes)
    if loaded_results is None:
        logging.warning('Nothing to analyze. Exiting')
        utils.save(None, filepath_ana)
        return

    graphs_cons = loaded_results['graphs_cons']
    vehs = loaded_results['vehs']

    # Start main analysis
    time_start = utils.debug(None, 'Analyzing results')
    analysis_result = {}

    # Determine network connectivities
    if 'net_connectivities' in config_analysis:
        logging.info('Determining network connectivities')

        if multiprocess:
            with mp.Pool(processes=processes) as pool:
                net_connectivities = pool.map(con_ana.calc_net_connectivity, graphs_cons)
        else:
            net_connectivities = con_ana.calc_net_connectivities(graphs_cons)

        analysis_result['net_connectivities'] = net_connectivities

    # Determine path redundancies for center vehicle (node disjoint and path disjoint)
    if 'path_redundancies_center' in config_analysis:
        logging.info('Determining center path redundancies')

        if multiprocess:
            with mp.Pool(processes=processes) as pool:
                path_redundancies_separate = pool.starmap(con_ana.calc_center_path_redundancy, zip(graphs_cons, vehs))
            path_redundancies = np.concatenate(path_redundancies_separate)
        else:
            path_redundancies = con_ana.calc_center_path_redundancies(graphs_cons, vehs)

        analysis_result['path_redundancies_center'] = path_redundancies

    # Determine path redundancies for all pairs (only node disjoint)
    if 'path_redundancies_all' in config_analysis:
        logging.info('Determining all path redundancies')

        if multiprocess:
            with mp.Pool(processes=processes) as pool:
                path_redundancies = pool.starmap(con_ana.calc_path_redundancies, zip(graphs_cons, vehs))
        else:
            path_redundancies = []
            for graph, vehs_current in zip(graphs_cons, vehs):
                path_redundancies_current = con_ana.calc_path_redundancies(graph, vehs_current)
                path_redundancies.append(path_redundancies_current)

        analysis_result['path_redundancies_all'] = path_redundancies

    # Determine link durations
    if 'link_durations' in config_analysis:
        logging.info('Determining link durations')
        if multiprocess:
            link_durations = con_ana.calc_link_durations_multiprocess(graphs_cons, processes=processes)
        else:
            link_durations = con_ana.calc_link_durations(graphs_cons)

        analysis_result['link_durations'] = link_durations

    # Determine connection durations
    if 'connection_durations' in config_analysis:
        logging.info('Determining connection durations')
        if multiprocess:
            connection_durations = con_ana.calc_connection_durations_multiprocess(graphs_cons, processes=processes)
        else:
            connection_durations = con_ana.calc_connection_durations(graphs_cons)

        analysis_result['connection_durations'] = connection_durations[0]
        analysis_result['rehealing_times'] = connection_durations[1]
        connection_stats = con_ana.calc_connection_stats(
            connection_durations[0], graphs_cons[0].number_of_nodes())
        analysis_result['connection_duration_mean'] = connection_stats[0]
        analysis_result['connection_periods_mean'] = connection_stats[1]

    utils.debug(time_start)

    # Save results
    utils.save(analysis_result, filepath_ana)

    return analysis_result
