# Supplementary material for: Intersection collision prediction and prevention based on vehicle-to-vehicle (V2V) and cloud computing communication
Source: PeerJ Comput Sci. 2025 May 9;11:e2846. doi: 10.7717/peerj-cs.2846 (PMC12193021; doi:10.7717/peerj-cs.2846)
Supplement: Supplemental Information 1 [file peerj-cs-11-2846-s001.zip › code/tests/network_config/tests.json]

{
    "global": {
        "scenario": "uniform_distance_parallel",
        "mail_to": "mgasser@nt.tuwien.ac.at",
        "send_mail": true,
        "loglevel": "WARNING",
        "overwrite_result": true,
        "results_file_dir": "results/tests"
    },
    "default": {
        "place": "Salmannsdorf - Vienna - Austria",
        "which_result": null,
        "distribution_veh": "uniform",
        "iterations": 3,
        "density_type": "absolute",
        "densities_veh": [
            10,
            20,
            30
        ],
        "connection_metric": "distance",
        "max_connection_metric": {
            "olos_los": 250,
            "nlos": 140
        },
        "simulation_mode": "sequential",
        "analyze_results": "all"
    },
    "simplify_buildings": {
        "place": "Salmannsdorf - Vienna - Austria",
        "which_result": null,
        "distribution_veh": "uniform",
        "iterations": 3,
        "density_type": "absolute",
        "densities_veh": [
            1
        ],
        "connection_metric": "distance",
        "max_connection_metric": {
            "olos_los": 250,
            "nlos": 140
        },
        "simulation_mode": "sequential",
        "building_tolerance": 1
    },
    "sumo_distance_paralell": {
        "place": "Salmannsdorf - Vienna - Austria",
        "which_result": null,
        "distribution_veh": "SUMO",
        "density_type": "area",
        "densities_veh": [
            {
                "start": 1e-6,
                "stop": 8e-6,
                "num": 3
            },
            {
                "start": 12e-6,
                "stop": 16e-6,
                "num": 2
            }
        ],
        "connection_metric": "distance",
        "max_connection_metric": {
            "olos_los": 250,
            "nlos": 140
        },
        "simulation_mode": "parallel",
        "sumo": {
            "sim_duration": 120,
            "warmup_duration": 60,
            "fringe_factor": 1,
            "tls_settings": {
                "cycle_time": 45,
                "yellow_time": 2
            },
            "max_speed": 10,
            "intermediate_points": 100,
            "skip_sumo": false,
            "abort_after_sumo": false,
            "directory": "sumo_data/tests"
        },
        "analyze_results": "all"
    },
    "uniform_distance_sequential": {
        "place": "Salmannsdorf - Vienna - Austria",
        "which_result": null,
        "distribution_veh": "uniform",
        "iterations": 5,
        "density_type": "absolute",
        "densities_veh": [
            10,
            20
        ],
        "connection_metric": "distance",
        "max_connection_metric": {
            "olos_los": 250,
            "nlos": 140
        },
        "simulation_mode": "sequential",
        "analyze_results": "all"
    },
    "uniform_distance_parallel": {
        "place": "Salmannsdorf - Vienna - Austria",
        "which_result": null,
        "distribution_veh": "uniform",
        "iterations": 5,
        "density_type": "absolute",
        "densities_veh": [
            10,
            20
        ],
        "connection_metric": "distance",
        "max_connection_metric": {
            "olos_los": 250,
            "nlos": 140
        },
        "simulation_mode": "parallel",
        "analyze_results": "all"
    },
    "uniform_pathloss_sequential": {
        "place": "Salmannsdorf - Vienna - Austria",
        "which_result": null,
        "distribution_veh": "uniform",
        "iterations": 5,
        "density_type": "absolute",
        "densities_veh": [
            10,
            15,
            20
        ],
        "connection_metric": "pathloss",
        "max_connection_metric": 116,
        "simulation_mode": "sequential",
        "analyze_results": "all"
    },
    "demo": {
        "place": "Salmannsdorf - Vienna - Austria",
        "which_result": null,
        "distribution_veh": "uniform",
        "density_type": "absolute",
        "densities_veh": 50,
        "connection_metric": "pathloss",
        "max_connection_metric": 150,
        "simulation_mode": "demo",
        "save_plot": true,
        "plot_dir": "images/demo_tests"
    },
    "demo_sumo_seq": {
        "place": "Salmannsdorf - Vienna - Austria",
        "which_result": null,
        "distribution_veh": "SUMO",
        "density_type": "absolute",
        "densities_veh": [
            3
        ],
        "connection_metric": "distance",
        "max_connection_metric": {
            "olos_los": 250,
            "nlos": 140
        },
        "simulation_mode": "sequential",
        "sumo": {
            "sim_duration": 20,
            "warmup_duration": 5,
            "fringe_factor": 1,
            "tls_settings": {
                "cycle_time": 45,
                "yellow_time": 2
            },
            "max_speed": 10,
            "intermediate_points": 5,
            "skip_sumo": false,
            "abort_after_sumo": true
        },
        "save_plot": true,
        "plot_dir": "images/demo_sumo_seq_tests"
    },
    "demo_sumo_par": {
        "place": "Salmannsdorf - Vienna - Austria",
        "which_result": null,
        "distribution_veh": "SUMO",
        "density_type": "absolute",
        "densities_veh": [
            3
        ],
        "connection_metric": "distance",
        "max_connection_metric": {
            "olos_los": 250,
            "nlos": 140
        },
        "simulation_mode": "parallel",
        "sumo": {
            "sim_duration": 20,
            "warmup_duration": 5,
            "fringe_factor": 1,
            "tls_settings": {
                "cycle_time": 45,
                "yellow_time": 2
            },
            "max_speed": 10,
            "intermediate_points": 5,
            "skip_sumo": false,
            "abort_after_sumo": true
        },
        "save_plot": true,
        "plot_dir": "images/demo_sumo_par_tests"
    }
}
