# Supplementary material for: Intersection collision prediction and prevention based on vehicle-to-vehicle (V2V) and cloud computing communication
Source: PeerJ Comput Sci. 2025 May 9;11:e2846. doi: 10.7717/peerj-cs.2846 (PMC12193021; doi:10.7717/peerj-cs.2846)
Supplement: Supplemental Information 1 [file peerj-cs-11-2846-s001.zip › code/tests/test_simulations_main.py]

"""Unit tests for the module simulations.main which execute slow"""

import json
import os
import unittest

import vtovosm.simulations.main as main_sim


class TestSimulationsMain(unittest.TestCase):
    """Provides unit tests for the simulations.main module"""

    slow = True
    network = True

    module_path = os.path.dirname(__file__)
    conf_file_path = os.path.join(module_path, 'network_config', 'tests.json')

    def test_main(self):
        """Tests the function main"""

        main_sim.main_multi_scenario(conf_path=self.conf_file_path)


if __name__ == '__main__':
    unittest.main()
