# Supplementary material for: Intersection collision prediction and prevention based on vehicle-to-vehicle (V2V) and cloud computing communication
Source: PeerJ Comput Sci. 2025 May 9;11:e2846. doi: 10.7717/peerj-cs.2846 (PMC12193021; doi:10.7717/peerj-cs.2846)
Supplement: Supplemental Information 1 [file peerj-cs-11-2846-s001.zip › code/vehicles.py]

""" Distributes vehicles along streets"""

import networkx as nx
import numpy as np

from . import geometry as geom_o
from . import utils


class Vehicles:
    """Class representing vehicles with their properties and relations
     to each other."""

    # TODO: only points as attributes and get coordinates from points when requested?

    def __init__(self, points, graphs=None, size=0):
        self.count = np.size(points)
        self.points = points
        self.coordinates = geom_o.extract_point_array(points)
        self.graphs = graphs
        self.pathlosses = np.zeros(size)
        self.distances = np.zeros(size)
        self.nlos = np.zeros(size, dtype=bool)
        self.idxs = {}

    def allocate(self, size):
        """Allocate memory for relational properties"""

        self.pathlosses = np.zeros(size)
        self.distances = np.zeros(size)
        self.nlos = np.zeros(size, dtype=bool)

    def add_key(self, key, value):
        """Add a key that can then be used to retrieve a subset
        of the properties/relations"""

        self.idxs[key] = value

    def get(self, key=None):
        """"Get the coordinates of a set of vehicles specified by a key"""

        if key is None or key == "all":
            return self.coordinates
        else:
            return self.coordinates[self.idxs[key]]

    def get_points(self, key=None):
        """"Get the geometry points of a set of vehicles specified by a key"""

        if key is None:
            return self.points
        else:
            return self.points[self.idxs[key]]

    def get_graph(self, key=None):
        """"Get the graphs of a set of vehicles specified by a key"""

        if key is None:
            return self.graphs
        else:
            return self.graphs[self.idxs[key]]

    def get_idxs(self, key):
        """Get the indices defined by a key"""

        return self.idxs[key]

    def set_pathlosses(self, key, values):
        """"Set the pathlosses of a set of relations specified by a key"""

        self.pathlosses[self.idxs[key]] = values

    def get_pathlosses(self, key=None):
        """"Get the pathlosses of a set of relations specified by a key"""

        if key is None or key == "all":
            return self.pathlosses
        else:
            return self.pathlosses[self.idxs[key]]

    def set_distances(self, key, values):
        """"Set the distances of a set of relations specified by a key"""

        self.distances[self.idxs[key]] = values

    def get_distances(self, key=None):
        """"Get the distances of a set of relations specified by a key"""

        if key is None:
            return self.distances
        else:
            return self.distances[self.idxs[key]]

    def __repr__(self):
        allowed_keys = list(self.idxs.keys())
        allowed_keys.insert(0, "all")
        return ("{} vehicles, allowed keys: {}".
                format(self.count, allowed_keys))


def place_vehicles_in_network(network, density_veh=100, density_type='absolute'):
    """Generates vehicles in the network"""

    graph_streets = network['graph_streets']

    # Streets and positions selection
    time_start = utils.debug(None, 'Choosing random vehicle positions')

    street_lengths = geom_o.get_street_lengths(graph_streets)

    if density_type == 'absolute':
        count_veh = int(density_veh)
    elif density_type == 'length':
        count_veh = int(round(density_veh * np.sum(street_lengths)))
    elif density_type == 'area':
        area = network['gdf_boundary'].area
        count_veh = int(round(density_veh * area))
    else:
        raise ValueError('Density type not supported')

    rand_street_idxs = choose_random_streets(
        street_lengths, count_veh)
    utils.debug(time_start)

    # Vehicle generation
    time_start = utils.debug(None, 'Generating vehicles')
    vehs = generate_vehs(graph_streets, rand_street_idxs)
    utils.debug(time_start)

    network['vehs'] = vehs
    return vehs


def choose_random_streets(lengths, count=1):
    """ Chooses random streets with probabilities relative to their length"""

    total_length = sum(lengths)
    probs = lengths / total_length
    count_streets = np.size(lengths)
    indices = np.random.choice(count_streets, size=count, p=probs)
    return indices


def choose_random_point(street, count=1):
    """Chooses random points along street"""

    distances = np.random.random(count)
    points = np.zeros_like(distances, dtype=object)
    for index, dist in np.ndenumerate(distances):
        points[index] = street.interpolate(dist, normalized=True)

    return points


def generate_vehs(graph_streets, street_idxs=None, points_vehs_in=None):
    """Generates vehicles on specific streets """

    if points_vehs_in is None:
        points_vehs_in = get_vehicles_from_streets(
            graph_streets, street_idxs)
    elif street_idxs is None:
        street_idxs = get_streets_from_vehicles(graph_streets, points_vehs_in)

    count_veh = np.size(street_idxs)
    graphs_vehs = np.zeros(count_veh, dtype=object)
    points_vehs = np.zeros(count_veh, dtype=object)

    for iteration, index in enumerate(street_idxs):
        street = graph_streets.edges(data=True)[index]
        point_veh = points_vehs_in[iteration]
        points_vehs[iteration] = point_veh
        street_geom = street[2]['geometry']
        # NOTE: All vehicle nodes get the prefix 'v'
        node = 'v' + str(iteration)
        # Add vehicle, needed intersections and edges to graph
        graph_iter = nx.MultiGraph(node_veh=node)
        node_attr = {'geometry': point_veh, 'x': point_veh.x, 'y': point_veh.y}
        graph_iter.add_node(node, attr_dict=node_attr)
        graph_iter.add_nodes_from(street[0: 2])

        # Determine street parts that connect vehicle to intersections
        street_before, street_after = geom_o.split_line_at_point(
            street_geom, point_veh)
        edge_attr = {'geometry': street_before,
                     'length': street_before.length, 'is_veh_edge': True}
        graph_iter.add_edge(node, street[0], attr_dict=edge_attr)
        edge_attr = {'geometry': street_after,
                     'length': street_after.length, 'is_veh_edge': True}
        graph_iter.add_edge(node, street[1], attr_dict=edge_attr)

        # Copy the created graph
        graphs_vehs[iteration] = graph_iter.copy()

    vehs = Vehicles(points_vehs, graphs_vehs)
    return vehs


def get_vehicles_from_streets(graph_streets, street_idxs):
    """Generate random vehicle points according to the street_idxs."""

    count_veh = np.size(street_idxs)
    points_vehs = np.zeros(count_veh, dtype=object)
    for iteration, index in enumerate(street_idxs):
        street = graph_streets.edges(data=True)[index]
        street_geom = street[2]['geometry']
        points_vehs[iteration] = choose_random_point(street_geom)[0]
    return points_vehs


def get_streets_from_vehicles(graph_streets, points_vehs):
    """Generate appropriate streets for given vehicular point coordinates."""

    street_idxs = np.zeros(len(points_vehs), dtype=object)
    edge_set = graph_streets.edges(data=True)

    for iteration, point_veh in enumerate(points_vehs):
        # Generate distances for vehicle to all edges (minimum distance)
        # Result is a tuple with (distance, index). Min can use this to return
        # the tuple with minimum 1st entry, so we have the index of the minimum
        distance_list = [(point_veh.distance(x[2]['geometry']), ind)
                         for (ind, x) in enumerate(edge_set)]

        _, street_idxs[iteration] = min(distance_list)
        current_street = edge_set[street_idxs[iteration]][2]['geometry']

        # Find the closest point to point_veh that lies ON the street
        correction = current_street.project(point_veh)

        # Reset the point so that it lies on the street
        points_vehs[iteration] = current_street.interpolate(correction)
    return street_idxs
